# Supplementary material for: Decreased Muscle-to-Fat Mass Ratio Is Associated with Low Muscular Fitness and High Alanine Aminotransferase in Children and Adolescent Boys in Organized Sports Clubs
Source: J Clin Med. 2021 May 24;10(11):2272. doi: 10.3390/jcm10112272 (PMC8197240; doi:10.3390/jcm10112272)
Supplement: Supplementary file 1 [file jcm-10-02272-s001.zip]

Archive with 1 entries (1 files):
- jcm-1206004-supplementary.pdf
